# Supplementary material for: The Elaboration of Effective Coatings for Photonic Crystal Chips in Optical Biosensors
Source: Polymers (Basel). 2021 Dec 31;14(1):152. doi: 10.3390/polym14010152 (PMC8747551; doi:10.3390/polym14010152)
Supplement: Supplementary file 1 [file polymers-14-00152-s001.zip]

Archive with 1 entries (1 files):
- polymers-1508981-supplementary.pdf
